# Supplementary material for: Antibody Response to the SARS-CoV-2 Vaccine and COVID-19 Vulnerability during the Omicron Pandemic in Patients with CLL: Two-Year Follow-Up of a Multicenter Study
Source: Cancers (Basel). 2023 May 30;15(11):2993. doi: 10.3390/cancers15112993 (PMC10251854; doi:10.3390/cancers15112993)
Supplement: Supplementary file 1 [file cancers-15-02993-s001.zip]

Archive with 1 entries (1 files):
- cancers-2372274-supplementary.pdf
